# Supplementary material for: Elevated Extracellular HSP72 and Blunted Heat Shock Response in Severe COVID-19 Patients
Source: Biomolecules. 2022 Sep 26;12(10):1374. doi: 10.3390/biom12101374 (PMC9599720; doi:10.3390/biom12101374)
Supplement: Supplementary file 1 [file biomolecules-12-01374-s001.zip]

Archive with 1 entries (1 files):
- biomolecules-1906451-supplementary.pdf
